# Supplementary material for: Natural Killer T Cell Function in Lymphoma Patients
Source: Biomolecules. 2026 May 20;16(5):749. doi: 10.3390/biom16050749 (PMC13204881; doi:10.3390/biom16050749)
Supplement: Supplementary file 1 [file biomolecules-16-00749-s001.zip]

Archive with 1 entries (1 files):
- 052026 Supplemental Figures.pdf
